# Supplementary material for: German Cat and Dog Owners’ Views on Veterinary Error Handling: Communication and Transparency Concerns from Qualitative Interviews
Source: Animals (Basel). 2025 Oct 15;15(20):2981. doi: 10.3390/ani15202981 (PMC12560880; doi:10.3390/ani15202981)
Supplement: Supplementary file 1 [file animals-15-02981-s001.zip]

Archive with 1 entries (1 files):
- animals-3901790-supplementary.pdf
